# Supplementary material for: The association of HBV infection and head and neck cancer: a systematic review and meta-analysis
Source: BMC Cancer. 2024 Feb 16;24:225. doi: 10.1186/s12885-024-11967-7 (PMC10874002; doi:10.1186/s12885-024-11967-7)
Supplement: Supplementary file 1 — Supplement 2 data extraction [file 12885_2024_11967_MOESM1_ESM.xlsx]

## Sheet: Sheet1
First Author	Year	Study type	Country	Data source	Year of enrolment	Exclusion criteria	Control group	Event of cotrol group	Number of cotrol group	Cancer site	Event of case group	Number of case group	HBV marker	Age	Gender	Result	Subgroup analysis	Clinical index	Ratio of case/control	Age/gender match	Selection	Comparability	Outcome	Score of study quality	Title	E-mail	Rerfernce
Yutaka Takata	2002	case control study	Kitakyushu, Japan	Kyushu Dental College Hospital	1989-1998	-	Impacted teeth	3	350	442 oral cavity	5	442	HBsAg	ALL 40.1±22.0	ALL 2335/2067	aOR = 1.196 (0.270–5.296)	oral disease	age,gender,history of surgery,AST,ALT,γ-GTP	-	adjusted for gender, past history of surgery and age.	3	1	3	7	Prevalence of hepatitis virus infection in association with oral diseases requiring surgery	yutaka@kyu-dent.ac.jp	check
Yan-Fang Ye	2015	case control study	Guangzhou, China	Sun Yatsen University Cancer Center	2008/1-2013/5	HAV, HCV, HDV, HEV, and HIV	healthy population	97	680	711 nasopharynx	112	711	HBsAg	18-40 vs 41-70 case 40.51% vs 59.49% control 40.74% vs 59.26%	case 35.16% vs 64.84% control 35.44% vs 64.56%	aOR = 1.23(0.76-2.00)	HBV markers,HBV infection status, liver function, cigarette smoking, alcohol drinking, family history of cancer, and EBV antibodies	sex,age,province of residency,HBV markers,HBV infection status, liver function, cigarette smoking, alcohol drinking, family history of cancer, and EBV antibodies	healthy population control 1.2:1	nested case-control study	4	2	3	9	Hepatitis B Virus Infection and Risk of Nasopharyngeal Carcinoma in Southern China	caosm@sysucc.org.cn;	check
Xiao-li Wei	2017	case control study	Guangzhou, China	Sun Yat-sen University Cancer Center	2008-2014	cases with indefinite diagnoses and borderline tumors were also excluded	non-cancer	723	5715	4152 nasopharynx	791	4152	HBsAg	≤52 vs ＞52 Non-cancer 67.9% vs 32.1% cancer 48.4% vs 51.6%	Non-cancer 33.1% vs 66.9% cancer 56.1% vs 43.9%	aOR = 1.37(1.21-1.55)	cancer type/site	sex,age,smoking,drinking,family history of cancer,HBsAg	-	multivariate logistic regression analyses	3	1	3	7	Hepatitis B virus infection is associated with younger median age at diagnosis and death in cancers	xurh@sysucc.org.cn	check
Hakan Kocoglu	2018	case control study	Istanbul, Turkey	Konuk Education and Research Hospital	2000-2014	patients with no code for pathological cancer diagnosis and liver cancer	healthy volunteers	3168	96000	204 head and neck	12	204	HBsAg	ALL 59.55±13.71 HBV 51.75±16.14	ALL 47.52% vs 52.48% HBV 55% vs 45%	Percentage of HBsAg = 5.88%	cancer type	age,gender,HBsAg,anti-HCV	-	-	4	0	3	7	Hepatitis B and C rates are significantly increased in certain solid tumors: A large retrospective study	dr.hakankocoglu@gmail.com	check
Jihyun An	2018	case control study	Seoul, South Korea	Asan Medical Center	2007-2014	HIV, HCV, ＜20 year old	cancer-free controls	4401	118891	1750 head and neck	95	1750	HBsAg	case+male 65[56-73] case+female 56[47-66] control+male 53[46-60] control+female 52[44-59]	Case 47.94% vs 52.06% Control 53.72% vs 46.28%	Male aOR =1.33(0.94-1.88) Female aOR =1.33(0.63-2.82)	cancer type	age, hypertension,diabetes, alcohol use, smoking status, BMI, serum cholesterol	-	Controls were matched to cases by age, hypertension, diabetes, alcohol consumption, smoking status, and serum cholesterol level.	4	2	3	9	Chronic hepatitis B infection and nonhepatocellular cancers: A hospital registrybased, case-control study	hch@amc.seoul.kr	check
Tingna Lu	2018	case control study	Guangzhou, China	Nanfang Hospital of Southern Medical University, the People’s Hospital of Guangdong Province, and the Third Affiliated Hospital, Sun Yat‒sen University	2007-2016	HCV or HIV， patients undergone an organ transplant; if their medical records lacked data on sex, date of birth, or area of birth;or if they were not Chinese citizens.	residents in South China	14823	169211	3323 nasopharynx	535	3323	HbsAg	HBV+ 48.9±12.4 HBV- 45.2±10.9	HBV+ 73.85% vs 26.15% HBV- 80.56% vs 19.44%	Percentage of HBsAg group of 0-39y = 20.8% group of 40-59 = 16.1% group of ≥60 = 10.2%	cancer type/age/gender	age,gender	-	-	3	1	3	7	HBV infection and extra-hepatic cancers in adolescents and 20s: A retrospective study in China	jiman_he@brown.edu	check
Parag Mahale	2019	case control study	Maryland, USA	SEER-Medicare linked database	1993-2013	age < 66 year old, HCV and HIV	cancer-free population	966	200000	4417 salivary glands/14479 oral cavity/8515 oropharynx/12334 larynx/4141 other head and neck sites(1165 nasopharynx/2251 hypopharynx)	-	43886	ICD-9	66-69 vs 70-74 vs 75-79 vs 80-84 vs 85+ 16.6% vs 25.7% vs 24.0% vs 18.3% vs 15.4%	51.8% vs 48.2%	aOR = 1.34(0.92-1.97) aOR = 0.97(0.75-1.25) aOR = 1.14(0.86-1.53) aOR = 0.88(0.67-1.15) aOR = 1.52(1.09-2.10) [aOR = 2.08(1.33-3.25) aOR = 1.14(0.68-1.93)]	cancer type/site	age, sex, race, year of cancer diagnosis, HCV, HIV,cirrhosis, smoking, alcohol abuse, diabetes mellitus, cholelithiasis, income	-	yes	3	2	3	8	Hepatitis B virus infection and the risk of cancer in the elderly US population	dr.parag.mahale@gmail.com	check
Sara Donà	2019	case control study	Treviso, Italy	-	2000-2018	-	cancer free patients undergoing hernia surgery	26	1518	107 oral cavity/202 oropharynx/83 hypopharynx/382 larynx	35	774	HBsAg	-	-	ALL aOR = 2.76(1.64-4.64) aOR = 1.94(0.57-6.65) aOR = 3.25(1.56-6.76) aOR = 2.71(0.91-8.10) aOR = 2.82(1.50-5.31)	cancer site	aHCV	case:control ratio was set to 1:2 for patients，aged < 55 years and to 1:1 for patients aged 55 years or older.	matched to cases according to age ( ± 5 years) and sex	3	1	3	7	Association between hepatitis C and B viruses and head and neck squamous cell carcinoma	paolo.boscolorizzo@unipd.it	check
Mai Fukushima Komori	2020	case control study	Okayama, Japan	Okayama University Hospital Head and Neck Cancer Center	2008-2017	cases with missing values (n=973)	non-HNC patient	5	495	512 head and neck(152 oral cavity/10 nasopharynx/57 oropharynx/120 hypopharynx/80 larynx/26 salivary glands/67 others)	5	512	HBsAg+HBcAb	ALL 64.23±11.95 HNC 66.20±11.66	ALL 64.55% vs 35.45% HNC 64.55% vs 35.45%	HBsAg OR = 0.97(0.28-3.36) [HBcAb OR = 1.58(1.18-2.10) aOR = 1.50(1.09-2.08)]	cancer site/histopathological diagnosis/infection indicators	age,gender,HBsAg,Anti-HBs,Anti-HBc,HCV core antigen,HCV antibody,AST,ALT,γ-GT,diabetes mellitus,BMI,smoking,previous history of cancer	-	-	3	1	3	7	Epidemiological Correlations Between Head and Neck Cancer and Hepatitis B Core Antibody Positivity	de19040@s.okayama-u.ac.jp	check
Ting Tian	2020	case control study	Nanjing，China	First Affiliated Hospital of Nanjing Medical University	2008-2016	HIV, HCV,patients being diagnosed with benign tumor, carcinoma in situ or had indefinite diagnoses.	cancer-free subjects	625	11361	378 oral cavity/82 nasopharynx/82 hypopharynx/345 larynx	80	887	HBV sero-markers	ALL 57.3±14.6 Case 57.7±13.9	ALL 53.2% vs 46.8% Case 54.3% vs 45.7%	aOR = 1.77(1.24-2.52) aOR = 1.97(0.98-3.96) aOR = 1.30(0.56-3.00) aOR = 1.56(1.05-2.33)	cancer type/site	age,gender,HBsAg,Anti-HBs,HBeAg,Anti-HBe,Anti-HBc	-	Odds ratios are adjusted for age and gender	3	2	3	8	Hepatitis B virus infection and the risk of cancer among the Chinese population	songci@njmu.edu.cn	check
First Author	Year	Study type	Country	Data source	Year of enrolment	Exclusion criteria	Cohort population	Event of cotrol group	Number of cotrol group	Cancer site	Event of exposure group	Number of exposure group	HBV marker	Age	Gender	Result	Subgroup analysis	Clinical index	Ratio of case/control	Age/gender match	selection	Comparability	Outcome	Score of study quality	Title	E-mail	Rerfernce
Abram Bunya Kamiza	2016	cohort study	Taiwan, China	Longitudinal Health Insurance Database 2000 (LHID2000)	2000-2005	HIV and HCV	healthy population	233	63552	47 head and neck	47	12369	ICD-9-CM	HBV 50 vs 50-59 vs 60-69 vs 70 71.7% vs 14.6% vs 9.3% vs 4.4%	HBV 57.8% vs 42.2%	aHR = 0.84（0.61-1.16）	cancer type/site	sex,age,geographical region, occupation, urbanization level, monthly income, diabetes mellitus, hypertension, hyperlipidemia	1:4	Adjusted for sex, age	4	2	3	9	Chronic hepatitis infection is associated with extrahepatic cancer development: a nationwide population-based study in Taiwan	ccyeh@tmu.edu.tw	check
Ci Song	2019	cohort study	Nanjing, China	The China Kadoorie Biobank	2004/6-2008/7	missing data or unclear HBsAg test results, and participants who developed cancer during the first year of follow-up.	healthy population	395	481377	20 oral cavity	20	15355	HBsAg	51.5±10.7	41% vs 59%	aHR = 1.58(1.01-2.49)	cancer type	age,sex,area,region,married,educational level,household income,family history of cancer, smoking,alcohol intake,BMI	-	adjustment for baseline covariates (age, sex)	4	1	3	8	Associations Between Hepatitis B Virus Infection and Risk of All Cancer Types	zhibin_hu@njmu.edu.cn	check
Chai Yeong Hong	2020	cohort study	Seoul, South Korea	Korean National Health Insurance Service-National Sample Cohort	2003-2013	under 20 years of age	no HBV or HCV population	638	500680	32 head and neck(3 larynx)	32	26665	ICD-10	40 vs 40-50 vs 50-60 vs 60-70 HBV+ 30.2% vs 32.8% vs 23.5% vs 13.5% HBV- 39.5% vs 30.1% vs 18.5% vs 11.9%	HBV+ 53.6% vs 46.4% HBV- 50.6% vs 49.4%	aHR = 0.84 (0.58, 1.22) [aHR = 0.44 (0.14, 1.38)]	cancer type,sex,age,obesity,smoking status,alcohol intake,income percentile,residential area,charison comorbidity index	sex,age,BMI,smoking status,alcohol amount,income percentile,residential area	-	Adjusted for sex, age	4	1	3	8	Incidence of extrahepatic cancers among individuals with chronic hepatitis B or C virus infection: A nationwide cohort study	gy.gwak@samsung.com	check
Subgroup analysis
Fu-Hsiung Su	2012	cohort study	Taiwan, China	Longitudinal Health Insurance Database 2000 (LHID2000)	2000-2005	HIV,＜18 year old	healthy population	147	84796	21 oral cavity	21	12369	ICD-9-CM	18-29 vs 30-49 vs 50-59 vs 60-69 vs 70-79 vs 80 28.1% vs 25.2% vs 23.0% vs 13.1% vs 7.1% vs 3.1% vs 0.5%	58.4% vs 41.6%	aHR = 1.11(0.70-1.75)	sex,age,geographical region, occupation, monthly income,viral hepatitis	sex,age,geographical region, occupation, urbanization level, monthly income, diabetes mellitus,coronary artery disease,hypertension, hyperlipidemia	1:4	Adjusted for sex, age	4	2	3	9	Positive Association Between Hepatitis C Infection and Oral Cavity Cancer: A Nationwide Population-Based Cohort Study in Taiwan	ccyeh@tmu.edu.tw	check
